# Supplementary material for: Establishment and validation of an orthotopic brain metastasis tumor model in C57BL/6 mice
Source: PeerJ. 2026 Mar 26;14:e20913. doi: 10.7717/peerj.20913 (PMC13033286; doi:10.7717/peerj.20913)
Supplement: Supplemental Information 4 [file peerj-14-20913-s004.xlsx]

## Sheet: Sheet1
Body weight and anterior-posterior fontanelle distance
number	weight(g)	Anterior-posterior fontanelle distance(mm)
62	28.9	3.62
49	30.8	3.75
F18	28	3.33
233	33.4	3.15
300	32.6	3.32
217	31.8	3.55
59	20	3.78
67	20.9	3.48
239	31.8	3.58
80	28.6	3.52
40	32.9	3.34
44	32.6	3.45
42	30	3.75
43	22.7	3.5
J27	23.6	3.76
J6	26.4	3.61
J5	23.7	3.78
J2	23.3	3.18
J38	20	3.67
J10	25.2	3.14
J20	23	3.39
J18	20	3.96
J25	20.5	3.58
J8	20.7	3.65
J19	21.3	3.53
J9	20	3.77
