# Supplementary material for: Establishment and validation of an orthotopic brain metastasis tumor model in C57BL/6 mice
Source: PeerJ. 2026 Mar 26;14:e20913. doi: 10.7717/peerj.20913 (PMC13033286; doi:10.7717/peerj.20913)
Supplement: Supplemental Information 5 [file peerj-14-20913-s005.xlsx]

## Sheet: Sheet1
Weight Record Form
number	day 0	day 2	day 6	day 10	day 14	day 20
1	28.6	28	28.9	28.5	25.5	17.4
2	32.9	32.1	33.3	33.3	32.8	29.4
3	32.6	32.6	32	32.1	32.6	28
4	30	30.3	30	30	30
5	22.7	23	23.1	23.3	26.7	19.2
6	23.6	23.9	24.5	24.3	24.2	24.2
7	26.4	25.8	26.5	26.7	26.4	20.8
8	23.7	23.2	24.3	24.8	24.8
9	23.3	23.2	24.3	24.1	22.4	19.1
10	20	21.4	22.6	23.3	23.7	23.3
