# Supplementary material for: Establishment and validation of an orthotopic brain metastasis tumor model in C57BL/6 mice
Source: PeerJ. 2026 Mar 26;14:e20913. doi: 10.7717/peerj.20913 (PMC13033286; doi:10.7717/peerj.20913)
Supplement: Supplemental Information 7 — The sequence of the lentiviral core plasmid for luciferase overexpression. [file peerj-14-20913-s007.zip]

Archive with 1 entries (1 files):
- pCDH-CMV-MCS-EF1a-LUC-T2A-Puro.dna
